# Supplementary material for: Investigating the Adoption of Clinical Genomics in Australia. An Implementation Science Case Study
Source: Genes (Basel). 2021 Feb 23;12(2):317. doi: 10.3390/genes12020317 (PMC7926693; doi:10.3390/genes12020317)
Supplement: Supplementary file 1 [file genes-12-00317-s001.zip]

Archive with 2 entries (2 files):
- Supplementary Table S4 Bs_Es TBA1to3.xlsx
- Supplementary tables S1_2_3_ R1.docx
