# Supplementary material for: Investigating the Adoption of Clinical Genomics in Australia. An Implementation Science Case Study
Source: Genes (Basel). 2021 Feb 23;12(2):317. doi: 10.3390/genes12020317 (PMC7926693; doi:10.3390/genes12020317)
Supplement: Supplementary file 1 [file genes-12-00317-s001.zip › Supplementary Table S4 Bs_Es TBA1to3.xlsx]

## Sheet: NGMS
Taken from Full data Bs and Es spreadsheet
Target Behaviour Area 1: Ensuring appropriate patients recieve testing
Grouped barriers	Descriptor	TDF Domain	Exemplar quotes	Examples of intuitive enablers	Exemplar quotes
Gain belief about genomics	Do not understand value of doing test because they are too busy, it takes too long and they lack natural referral patterns	Belief about consequences	Well, you’d have to ask others why they haven’t had a lot of buy in. I think it’s partly, you know, it’s viewed as a trial so the investigators on the trial. We’ve tried to include others but, um, we have busy clinics here. This, you know, one of the things that [this genomics project is] supposed to be done in the context of a routine clinic. No chance. No chance at all. NGMS11 So it has been a …	Seeing results	if I were to suggest this to a colleague, is having regular multi-disciplinary meeting where variants are discussed or results of genetic testings are discussed. Uh, and participating in those meetings allow - so a clinician who has no background in genetics - to understand the value of genetics. And then build that knowledge, progressively, over those meetings so that when he sees the next patie…
Gain confidence i.in themselves and ii.trust in others	Challenging to gain/grow genetic knowledge & skills because they are unable to join meetings to grow confidence, not trained to counsel, lack of experience, lack of GC at offering stage to build confidence	i. Belief about capabilities ii. Social influences	We get a report and it’s something that’s discussed in a meeting that I’ve tried to join but I couldn’t because I had no slides to look at and they were talking about slides... I’ve missed a few others, it’s not a – it’s an okay time but sometimes like when our patient’s being discussed I wasn’t that – I wasn’t made that aware, and there’s a lot of information on that report, but a lot of those m…	Having knowledgeable person informal Qs CGs and GCs to support Lab experience Gaining experience Informal discussions with colleagues Research project experience Access to other physicians with genetic knowledge	I would like to have, maybe, a genetic counsellor or two, and or, you know, a geneticist or two that I know would be, maybe, [speicality] related. Having said that, I know, a lot of our patients sometimes have multi-system disorders but just having a go-to person to – to ask what might be appropriate and then the other question that’s, kind of, separate is, what is the funding and what is availab…
Set tone for the environment (culture)	How meetings are run	Social influences (note it is the enabler that is coded here)	no barriers noted	Congenial relationships Personal contact with physicians Small local meetings best for info sharing	I think the local stuff is better NGMS4 we both had our areas of relative expertise and we sort of played to one another’s strengths and we sort of have a fairly, um, sort of congenial informal relationship and sort of throw things backwards and forwards and can throw around ideas. So, I think that certainly helped in creating an environment where I didn’t feel like I didn’t have the confidence t…
aGain genetic knowledge	Need to know who to refer and what conditions might have a genetic basis? There is a gap in understanding of who to select, lack of awareness of how many conditions may be genetic and a need for people to understand the whole process not just the test	Knowledge	the issue is that people really need to change thinking because people don’t think about this being genetic NGMS7 Even if we were to limit our interest to [one clinical area] genetics, it’s still a very dynamic and fluid field. Even the most enthusiastics have a hard time to keep up with the research discoveries - which happen, almost on a monthly basis. You have a new gene associated with a cond…	Dynamic and fluid checklists for selecting patients Interim gatekeeping as knowledge grows Training	There are some guidelines, international guidelines on who you should test, but it’s not, well, the problem is (a) that this guidelines the – they’re up to date, you know with the day they’re published and secondly is that they’re not really widely used in clinical practice.… Maybe AI can help us, with some kind of algorithm. Maybe , perhaps… that could be a research project. We need a, some kind…
bThe process of 'doing' genomics	Lack of information about consent processes with no (formal) consent training and how to access services with no centralised path	Skills	I think historically we haven’t been particularly well trained as adult physicians.NGMS12 I think it maybe just training for all the clinicians would be enough. But maybe, another, for the paediatrician, that are less exposed, I think it would it be important to make sure that there is something NGMS9 if I was to go out and start a private practice you would build it up over time and it would onl…	Clear referral criteria Having an informal checklist (clinical reasoning) links to confidence	Seeing some of the recommendations perhaps, slip through to our contemporary guidelines would make a difference NGMS3 I think the evolution of clinical expertise and practice over years. I mean, you know, did I go to any training course to talk about it or anything like that, no. It’s just something that you – you know, another bit of information and a skill that you acquire. So, but for our new …
cDevelop genomic (clinical) skills	The need for getting hands on with the process of clinical genomics	Skills	it’s a process, it’s a dynamic process and without those meetings, we would have not understood what we had in our hands. I think, well I really feel strongly about this. I think multi-disciplinary meetings are a pre-requisite to understand and interpret variants. NGMS1 I think the evolution of clinical expertise and practice over years [helps gain clinical skills]. I don’t know. I mean,w, did I …	Seeking feedback, reflecting Gained during the research process Scientists ‘dumbing down’ information ties to gain confidence	I did some training provided by the VCGS about phenotype calling and our like genotype calling and we - deciding what mutation was significant and what wasn’t but that doesn’t help you make the decision about who to test. That was more published data and reading it and discussing and realising that there were gaps in knowledge and going off - and finding more stuff and talking to people who were …
Manage the evolution of a,b,c	Knowledge is shifting and the evidence base is dynamic and fluid so processes are changing. The lack of guidance leads to relying on own clinical experience, and hindered by a lack of genomic literacy	Belief about capabilities	Even if we were to limit our interest to [one clinical area] genetics, it’s still a very dynamic and fluid field. Even the most enthusiastics have a hard time to keep up with the research discoveries - which happen, almost on a monthly basis. You have a new gene associated with a condition.NGMS1 You know, the front end about the – the coal face of the clinician/patient interaction, so think of th…	‘generational shift’ younger practitioners will come in with knowledge Summaries of latest evidence	It would be nice actually with some areas of cardiology for instance with heart failure, we get a summary off the - - you know, just to punch – just - just the key points of perhaps, you know, every trial. Like just one liner summary, uh, and that’s – you know, we see that in a few areas in cardiology, heart failure and atrial fibrillation, for instance. In cardiac genetics one day it might be go…
Target Behaviour Area 2: Test selection and interpretation
Role clarity	Different craft groups undertake different roles hindered by a lack of clinician genetic literacy leading to arisk of over enthusiastic/lack of confidence in call variants	Professional identity	you can’t rely on them to understand quite what the variant curation means people’s genetic literacy, clinicians’ genetic literacy let alone patient’s genetic literacy is not great, and so they can’t really interpret it, and so if they see a variance they sometimes will just think of it as the answer, but it’s nowhere near the answer, and, um, I think that’s a critical hole at the moment.NGMS7 I …	Understanding clinician and scientist sides Allowing evolution of roles as comfort grows Meetings to break down barriers	if the [medical specialist] alone sees the patient and it’s a new patient, they might see them, but then, really the genetics, um, the geneticist - their role would be to really take, go into a bit more detail about what genetic testing is and then take, they’re quite good at doing the family history and taking the pedigrees and things. And I imagine that might overlap in time, like once people a…
Need for preparation (ties to TBA1)	Practitioners need to research and plan in order to participate which means they need to invest time and a lot of effort into learning new approach	Environmental context and resources	What is challenging is the variant interpretation and that’s where, I think your average [medical specilaist] is not going to have the time or interest to invest NGMS16 That meeting wouldn’t work if people weren’t prepared for it beforehand. It’s not a meeting people can just – any more than our MDMs. You can’t just sort of slide into it and figure it out as you go along. NGMS4	Everyone is engaged and able to speak openly	I think everybody being engaged and everybody being prepared and everybody being able to speak their piece without anybody feeling stupid or belittled or anything like that. And I think – it’s certainly my experience of those meetings – it’s been really positive from my point of view... NGMS4
Developing corporate knowledge	Overarching: the idea that everyone is collectively developing their knowledge, commonly through MDTs but can be other avenues		I must admit, I have a habit in meetings of adding up the salaries of the people around the table, thinking how much it’s costing us. NGMS6		"I see no value in interpreting a variant without a multi-disciplinary team meeting. This is how strongly I feel about this." NGMS1 I think for the intermediate less resource intensive approach of having an MDM where there’s [medical specialist] input that the clinical service delivery is by a clinical geneticist is probably, sort of, the - the more cost effective intermediate between the [medica…
	Building relationships can be hampered by lack of clarity around roles and when there is no meetings	Social influences	I think, it would be nice to have a particular person or go-to person, that you have a good relationship with that you can just, kind of, go bounce off questions or ideas without having to even sometimes formally refer because then that in itself creates a whole referral process and then a wait, um, and sometimes perhaps replication of what has already been done and at the moment because it’s all…	Communication Regular meetings - giving the time to meet	So we had regular multi-disciplinary meetings attended by genetic counsellors, the bioinformaticians geneticist, researchers with expertise in genetics. Clinicians, including the treating clinicians often. Uh, and, uh, and members of the resarch programme Um, so it was really a well, uh, well-rounded team with different level of expertise in different areas with different backgrounds. And this al…
	Trust across professionals.Trust in others limited by disjointed working and there is a need to build trust between the labs and clinicians	Emotion	"I think we’re still too disjointed in, you know, the whole genome guys don’t work with the panel guys who don’t work with the smaller things who then, you know - - -" NGMS8 “Well what’s – what’s the turnaround time?” “Do they trust the results from that lab?” NGMS12	Important to develop trusting relationships with genetics Meetings to discuss patients Good clinical trust permits discussion	it’s good because you put together clinicians, scientists, and clinicians with various experiences so like the clinician who is looking at the, ah, familial genetics has a very specific knowledge so it’s great, I love these meetings learning so many things and also the scientists who have a knowledge of the type of variance and the quality of the sequencing and all these things. It’s always very …
	Safty in being vulnerable.Comfort in test selection and interpretation limited by embarrassment at not understanding the process and a lack of comfort calling variants alone	Emotion	I think the genomics revolution has just started and so there’s going to be a whole different bunch of people who established the field, and all of that and then there will be uptake gradually percolating through people who were involved in clinical practice but, I don’t think, anyone is going to feel particularly confident in clinical practice in the next 10 to 15 years NGMS16 all that kind of t…	Getting involved Access to support when needed Positive open culture	Who sets the culture of the meeting?. I think that’s – I think it’s – with my experience of them it was really, really good that they were very easy places to speak your mind. NGMS4 I have often emailed the scientists at the lab to ask - and often people are quite helpful to be quite honest - - - I haven’t found anybody particularly obstructive NGMS2 [I am]much more comfortable now having been in…
	Learning is still ongoing. Need the support of labs and genetic professionals to help with deciphering reports and deciding on changes in clinical management	Intentions	You know, there’s some that are very clear cut - slam dunk but those are, you know, not far – few and far between. I think we’re still in a learning process. So, I think without the MDTs it would be – would make it a lot harder to, um, to be able to utilise the information and to go back to the patient and having that, you know the interaction within the MDT was, I think what makes it all tick. T…	Regular contact with genetic professionals	[genomic knowledge] mostly from colleagues and having contact with the geneticists and, um, genetic counsellors. And having that regular contact, where I wouldn’t necessarily if ever, sort of met them prior to this. NGMS12 it’s good because you put together clinicians, scientists, and clinicians with various experiences so like the clinician who is looking at the, ah, familial genetics has a very…
Target Behaviour Area 3: Communicating results to patients
Managing the bureaucracy	Challenges arise from thepaperwork surrounding genomic testing e.g. reports and letters to referrers, vague reports and the slow speed of results	Enviromental context and resources	I’ve found the bureaucracy very challenging, it’s been a terrible process, to be honest. I think the outcome is very important, I think the process has been an unwieldy beast um, and – and with quite a few problems along the way. Um, so, ah, and, you know, very significant problems; problems that made me think ‘why am I doing this’ type problems" NGMS7 The other – the other big issue is results, …	Clear lab reports Clarity in letters to referrers	the labs are increasingly good at giving good information on the, sort of, results in terms of, you know, we - this is a new variant, we don't know what it means this is a variant that's been described, previously, with this particular phenotype, um, this is variant, you know, whatever. NGMS15 the same letter as goes to the family, it goes to the GP and goes to whoever their treating [medical spe…
Comfort in feeding results back to patients	Challenged by the evolving field of egenomics and working in isolation	Professional identity Social influences	I think at the moment we still have – there’s still so much we don’t know. We still can’t figure out which of those patients with that genetic mutation are definitely going to end up with X, Y, or Z. Do you know what I mean? So time actually is …Things evolve and so – and the art in what we do or the challenge in what we do is deciding at which stage to intervene. NGMS10 there was one that I saw …	Professional confidence (it’s a call I make) Access to experts Proximity to experts Relationships with genetic professionals Genomics experience Preparation	it’s only just coping with uncertainty. Yeah, as far – the words, the sort of words I might use is, well, we didn’t find anything that’d definitely be a response with the condition, we did find some things that could be but I think our knowledge on that is not strong enough yet to be able to be clear on it for you – if that was the patient – and so what we’re going to do is keep that information …
